# Supplementary material for: Mood Disorder Detection in Adolescents by Classification Trees, Random Forests and XGBoost in Presence of Missing Data
Source: Entropy (Basel). 2021 Sep 14;23(9):1210. doi: 10.3390/e23091210 (PMC8468933; doi:10.3390/e23091210)
Supplement: Supplementary file 1 [file entropy-23-01210-s001.zip]

Archive with 64 entries (62 files):
- social_AI/
- __MACOSX/._social_AI
- social_AI/trees.nb.html
- __MACOSX/social_AI/._trees.nb.html
- social_AI/xgboost.Rmd
- __MACOSX/social_AI/._xgboost.Rmd
- social_AI/random_forest.html
- __MACOSX/social_AI/._random_forest.html
- social_AI/models_performance.html
- __MACOSX/social_AI/._models_performance.html
- social_AI/social_AI.html
- __MACOSX/social_AI/._social_AI.html
- social_AI/social_AI.Rmd
- __MACOSX/social_AI/._social_AI.Rmd
- social_AI/Questionnaire_original/
- __MACOSX/social_AI/._Questionnaire_original
- social_AI/xgboost.html
- __MACOSX/social_AI/._xgboost.html
- social_AI/trees.Rmd
- __MACOSX/social_AI/._trees.Rmd
- social_AI/models_performance.Rmd
- __MACOSX/social_AI/._models_performance.Rmd
- social_AI/random_forest.Rmd
- __MACOSX/social_AI/._random_forest.Rmd
- social_AI/Questionnaire_original/9.pdf
- __MACOSX/social_AI/Questionnaire_original/._9.pdf
- social_AI/Questionnaire_original/8.pdf
- __MACOSX/social_AI/Questionnaire_original/._8.pdf
- social_AI/Questionnaire_original/16.pdf
- __MACOSX/social_AI/Questionnaire_original/._16.pdf
- social_AI/Questionnaire_original/17.pdf
- __MACOSX/social_AI/Questionnaire_original/._17.pdf
- social_AI/Questionnaire_original/15.pdf
- __MACOSX/social_AI/Questionnaire_original/._15.pdf
- social_AI/Questionnaire_original/14.pdf
- __MACOSX/social_AI/Questionnaire_original/._14.pdf
- social_AI/Questionnaire_original/10.pdf
- __MACOSX/social_AI/Questionnaire_original/._10.pdf
- social_AI/Questionnaire_original/11.pdf
- __MACOSX/social_AI/Questionnaire_original/._11.pdf
- social_AI/Questionnaire_original/13.pdf
- __MACOSX/social_AI/Questionnaire_original/._13.pdf
- social_AI/Questionnaire_original/12.pdf
- __MACOSX/social_AI/Questionnaire_original/._12.pdf
- social_AI/Questionnaire_original/20.pdf
- __MACOSX/social_AI/Questionnaire_original/._20.pdf
- social_AI/Questionnaire_original/19.pdf
- __MACOSX/social_AI/Questionnaire_original/._19.pdf
- social_AI/Questionnaire_original/18.pdf
- __MACOSX/social_AI/Questionnaire_original/._18.pdf
- social_AI/Questionnaire_original/6.pdf
- __MACOSX/social_AI/Questionnaire_original/._6.pdf
- social_AI/Questionnaire_original/7.pdf
- __MACOSX/social_AI/Questionnaire_original/._7.pdf
- social_AI/Questionnaire_original/5.pdf
- __MACOSX/social_AI/Questionnaire_original/._5.pdf
- social_AI/Questionnaire_original/4.pdf
- __MACOSX/social_AI/Questionnaire_original/._4.pdf
- social_AI/Questionnaire_original/1.pdf
- __MACOSX/social_AI/Questionnaire_original/._1.pdf
- social_AI/Questionnaire_original/3.pdf
- __MACOSX/social_AI/Questionnaire_original/._3.pdf
- social_AI/Questionnaire_original/2.pdf
- __MACOSX/social_AI/Questionnaire_original/._2.pdf
