# Supplementary material for: Mood Disorder Detection in Adolescents by Classification Trees, Random Forests and XGBoost in Presence of Missing Data
Source: Entropy (Basel). 2021 Sep 14;23(9):1210. doi: 10.3390/e23091210 (PMC8468933; doi:10.3390/e23091210)
Supplement: Supplementary file 1 [file entropy-23-01210-s001.zip › social_AI/xgboost.Rmd]

# XGBoost

---
title: "R Notebook"
output: html_notebook
---


```{r setup, include=FALSE}
knitr::opts_chunk$set(echo = TRUE)
```
```{r}
library(mlr)
library(magrittr)
library(tidyverse)
library(randomForest)
library(xgboost)

#' Function imputing data with the use of random forest
#' @param data_frame data frame with both predictors and independent data
impute_NAs <- function(data_frame, ntree = 500) {
  transformed_data <- rfImpute(data.matrix(data_frame[, -1]), as.factor(data_frame[["severity"]]), iter=5, ntree=ntree)
  transformed_data[, 1] <- transformed_data[, 1]-1
  transformed_data %<>% 
    as.data.frame()
  names(transformed_data)[[1]] <- 'severity'
  transformed_data$severity <- as.factor(transformed_data$severity)
  transformed_data
}
```
## Data
```{r}
mood_data_train_class <- readRDS("mood_train.RDS")
#mood_data_test_class <- readRDS("mood_test.RDS")
```

imputing missing values

```{r}
mood_data_train_class_matrix <- data.matrix(mood_data_train_class) %>% 
  na.roughfix() %>% 
  as.data.frame()
mood_data_train_class_xg <- impute_NAs(mood_data_train_class)
# mood_data_train_class_xg <- mutate_at(mood_data_train_class_matrix, .vars = vars(-severity), .funs = as.numeric)
# mood_data_train_class_xg$severity <- as.factor(mood_data_train_class_xg$severity)
```

## XGBoost: Make a learner and task

```{r}
xgb <- makeLearner("classif.xgboost")
xgb_task <- makeClassifTask(data = mood_data_train_class_xg, target = "severity")
```
## Tuning XGBoost hyperparameters
```{r}
xgb_param_space <- makeParamSet(
  makeNumericParam("eta", lower = 0, upper = 1),
  makeNumericParam("gamma", lower = 0, upper = 5),
  makeIntegerParam("max_depth", lower = 1, upper = 5),
  makeNumericParam("min_child_weight", lower = 1, upper = 10),
  makeNumericParam("subsample", lower = 0.5, upper = 1),
  makeNumericParam("colsample_bytree", lower = 0.5, upper = 1),
  makeIntegerParam("nrounds", lower = 20, upper = 20)#,
  #makeDiscreteParam("eval_metric", values = c("merror", "mlogloss")) # this can't be here because response is binomial!!!
)

rand_search <- makeTuneControlRandom(maxit = 1000)
cv_for_tuning <- makeResampleDesc("CV", iters = 5)

library(parallel)
library(parallelMap)
print(paste("Detected ", detectCores(), " cores", collapse = ""))
parallelStartSocket(cpus = detectCores())
tuned_xgb_pars <- tuneParams(xgb, task = xgb_task,
                           resampling = cv_for_tuning,
                           par.set = xgb_param_space,
                           control = rand_search)
parallelStop()
tuned_xgb_pars
```

## Training the final tuned model
```{r}
tuned_xgb <- setHyperPars(xgb, par.vals = tuned_xgb_pars$x)
tuned_xgb_model <- train(tuned_xgb, xgb_task)
saveRDS(tuned_xgb_model, file = "tuned_xgb_model.RDS") # saving the trained model to use with the test data
```

## Plotting iteration number against log loss

```{r}
xgb_model_data <- getLearnerModel(tuned_xgb_model)
ggplot(xgb_model_data$evaluation_log, aes(iter, 'merror')) + 
  geom_line() +
  geom_point()
```

## Drawing individual trees
```{r}
xgboost::xgb.plot.tree(model = xgb_model_data, trees = 1:5)
```

## Cross-validating the model-building process
```{r}
outer <- makeResampleDesc("CV", iters = 3)
xgb_wrapper <- makeTuneWrapper("classif.xgboost",
                              resampling = cv_for_tuning, 
                              par.set = xgb_param_space,
                              control = rand_search)
library(parallel)
library(parallelMap)
print(paste("XGBoost CV: Detected ", detectCores(), " cores", collapse = ""))
parallelStartSocket(cpus = detectCores())
cv_with_tuning <- resample(xgb_wrapper, xgb_task, resampling = outer)
parallelStop()
cv_with_tuning
```
