# Supplementary material for: Mood Disorder Detection in Adolescents by Classification Trees, Random Forests and XGBoost in Presence of Missing Data
Source: Entropy (Basel). 2021 Sep 14;23(9):1210. doi: 10.3390/e23091210 (PMC8468933; doi:10.3390/e23091210)
Supplement: Supplementary file 1 [file entropy-23-01210-s001.zip › social_AI/trees.Rmd]

---
title: "R Notebook"
output: html_notebook
---


```{r setup, include=FALSE}
knitr::opts_chunk$set(echo = TRUE)
```
```{r}
library(mlr)
library(magrittr)
library(tidyverse)
```
# Data preparation
```{r}
#' Helper function drawing rows from a subset of the dataset
#' @param dataset dataset
#' @param test_fraction what fraction of each class should become a test set
draw_train_test <- function(dataset, test_fraction) {
  N_row <- nrow(dataset)
  set.seed(777)
  test_rows <- sample(1:N_row, as.integer(test_fraction * N_row), replace = FALSE)
  train_rows <- (1:N_row)[!(1:N_row %in% test_rows)]
  list(train = dataset[train_rows, ], test = dataset[test_rows, ])
}
#' Function distributing the data to training and test sets
#' @param dataset dataset
#' @param taget target column
#' @param test_fraction what fraction of each class should become a test set
make_train_test <- function(dataset, target, test_fraction) {
  result_train <- NULL
  result_test <- NULL
  for (target_elem in unique(dataset[[target]])) {
    train_test <- draw_train_test(dataset[dataset[[target]] == target_elem, ], test_fraction)
    result_train <- bind_rows(result_train, train_test[["train"]])
    result_test <- bind_rows(result_test, train_test[["test"]])
  }
  list(train = result_train, test = result_test)
}
```


```{r}
mood_data <- readRDS('mood_data.RDS')

# split dataset into those with and without mood data
mood_data_all <- mood_data[!is.na(mood_data$mood), ]
mood_data_na <- mood_data[!is.na(mood_data$mood), ]

mood_train_test <- make_train_test(mood_data_all, target = "mood", test_fraction = 0.3)
mood_train <- mood_train_test[["train"]]
mood_test <- mood_train_test[["test"]]
saveRDS(mood_test, file = "mood_test_full.RDS")

## this is specific to a classification task
severity_train <- mood_train$mood %in% c(4, 5)
severity_test <- mood_test$mood %in% c(4, 5)

mood_data_train_class <- mood_train %>% 
  select(-c('mood')) %>% 
  add_column(severity = severity_train, .before = 1)

mood_data_test_class <- mood_test %>% 
  select(-c('mood')) %>% 
  add_column(severity = severity_test, .before = 1)

saveRDS(mood_data_train_class, "mood_train.RDS")
saveRDS(mood_data_test_class, "mood_test.RDS")
saveRDS(mood_data_na, "mood_data_na.RDS")
```

# The rpart tree algorithm

## Task, Learner and Training
```{r}
severity_task <- makeClassifTask(data = mood_data_train_class, target = "severity")
tree_learner <- makeLearner("classif.rpart")
getParamSet(tree_learner)
```

## Hyperparameter tuning

```{r}
tree_parameter_space <- makeParamSet(
  makeIntegerParam("minsplit", lower = 5, upper = 20),
  makeIntegerParam("minbucket", lower = 9, upper = 16),
  makeNumericParam("cp", lower = 0.01, upper = 0.1),
  makeIntegerParam("maxdepth", lower = 3, upper = 10),
  makeIntegerParam("maxsurrogate", lower = 90, upper = 110)
)

rand_search <- makeTuneControlRandom(maxit = 200)
cv_for_tuning <- makeResampleDesc("CV", iters = 5, stratify = TRUE)

library(parallel)
library(parallelMap)
print(paste("Detected ", detectCores(), " cores", collapse = ""))
parallelStartSocket(cpus = detectCores())
tuned_tree_pars <- tuneParams(tree_learner, task = severity_task,
                            resampling = cv_for_tuning,
                            par.set = tree_parameter_space, 
                            control = rand_search)
parallelStop()
tuned_tree_pars
```
## Training the model

```{r}
tuned_tree <- setHyperPars(tree_learner, par.vals = tuned_tree_pars$x)
tuned_tree_model <- train(tuned_tree, severity_task)
saveRDS(tuned_tree_model, file = "tuned_tree_model.RDS")
```

```{r}
library(rpart.plot)
tree_model_data <- getLearnerModel(tuned_tree_model)
png(filename = "drzewko.png", res = 300, width = 1800, height = 1800)
rpart.plot(tree_model_data, roundint = FALSE, 
           box.palette = "BuBn",
           type = 5)
dev.off()
```

## Exploring the model
```{r}
printcp(tree_model_data, digits = 3)
```
```{r}
summary(tree_model_data)
```

## Cross-validation

```{r}
outer <- makeResampleDesc("CV", iters = 5)
tree_wrapper <- makeTuneWrapper("classif.rpart", resampling = cv_for_tuning,
                               par.set = tree_parameter_space,
                               control = rand_search)
parallelStartSocket(cpus = detectCores())
cv_with_tuning <- resample(tree_wrapper, severity_task, resampling = outer)
parallelStop()
cv_with_tuning
```
