# Supplementary material for: Mood Disorder Detection in Adolescents by Classification Trees, Random Forests and XGBoost in Presence of Missing Data
Source: Entropy (Basel). 2021 Sep 14;23(9):1210. doi: 10.3390/e23091210 (PMC8468933; doi:10.3390/e23091210)
Supplement: Supplementary file 1 [file entropy-23-01210-s001.zip › social_AI/models_performance.Rmd]

---
title: "R Notebook"
output: html_notebook
---


```{r setup, include=FALSE}
knitr::opts_chunk$set(echo = TRUE)
```
```{r}
library(mlr)
library(magrittr)
library(tidyverse)
library(randomForest)
library(xgboost)
library(caret)
```
## Models performance

## Loading test data
```{r}
test_data <- readRDS("mood_test.RDS")
#' Function imputing data with the use of random forest
#' @param data_frame data frame with both predictors and independent data
impute_NAs <- function(data_frame, ntree = 500) {
  transformed_data <- rfImpute(data.matrix(data_frame[, -1]), as.factor(data_frame[["severity"]]), iter=5, ntree=ntree)
  transformed_data[, 1] <- transformed_data[, 1]-1
  transformed_data %<>% 
    as.data.frame()
  names(transformed_data)[[1]] <- 'severity'
  transformed_data$severity <- as.factor(transformed_data$severity)
  transformed_data
}
```

## Loading trained models
```{r}
tuned_tree_model <- readRDS('tuned_tree_model.RDS')
tuned_forest_model <- readRDS('tuned_forest_model.RDS')
tuned_xgb_model <- readRDS('tuned_xgb_model.RDS')
```

## Tree model by the rpart algorithm
```{r}
predicted_mood_tree <- predict(tuned_tree_model, newdata = test_data)
performance <- performance(predicted_mood_tree, measures = list(mmce, acc))
performance
calculateConfusionMatrix(predicted_mood_tree)
```


# Tree model by the rpart algorithm
```{r}
# in the course of building the training model, the factors got rewritten
#mood_data_test_class_matrix <- data.matrix(test_data) %>% 
#  na.roughfix() 

mood_data_test_class_matrix <- impute_NAs(test_data)
predicted_forest_tree <- predict(tuned_forest_model, newdata = mood_data_test_class_matrix)
performance <- performance(predicted_forest_tree, measures = list(mmce, acc))
performance
calculateConfusionMatrix(predicted_forest_tree)
```
# xgb model by the rpart algorithm
```{r}
predicted_mood_xgb <- predict(tuned_xgb_model, newdata = mood_data_test_class_matrix)
performance <- performance(predicted_mood_xgb, measures = list(mmce, acc))
performance
calculateConfusionMatrix(predicted_mood_xgb)
```

# Assessing the quality of classifying the most severe cases
```{r}
mood_test_full <- readRDS('mood_test_full.RDS')
```

## Tree
### most severe
```{r}
predicted_mood_tree$data$response[mood_test_full$mood == 5] %>% as.logical() %>% sum() / sum(mood_test_full$mood == 5) * 100
```
### less severe

```{r}
predicted_mood_tree$data$response[mood_test_full$mood == 4] %>% as.logical() %>% sum() / sum(mood_test_full$mood == 4) * 100
```

## xgboost

### most severe
```{r}
predicted_mood_xgb$data$response[mood_test_full$mood == 5] %>% as.numeric %>% subtract(1) %>% sum() / sum(mood_test_full$mood == 5, na.rm = TRUE) * 100
```

### less severe
```{r}
predicted_mood_xgb$data$response[mood_test_full$mood == 4] %>% as.numeric %>% subtract(1) %>% sum() / sum(mood_test_full$mood == 4, na.rm = TRUE) * 100
```
