# Supplementary material for: Mood Disorder Detection in Adolescents by Classification Trees, Random Forests and XGBoost in Presence of Missing Data
Source: Entropy (Basel). 2021 Sep 14;23(9):1210. doi: 10.3390/e23091210 (PMC8468933; doi:10.3390/e23091210)
Supplement: Supplementary file 1 [file entropy-23-01210-s001.zip › social_AI/random_forest.Rmd]

# Random Forest - Bagging

---
title: "R Notebook"
output: html_notebook
---


```{r setup, include=FALSE}
knitr::opts_chunk$set(echo = TRUE)
```
```{r}
library(mlr)
library(magrittr)
library(tidyverse)
library(randomForest)
#' Function imputing data with the use of random forest
#' @param data_frame data frame with both predictors and independent data
impute_NAs <- function(data_frame, ntree = 500) {
  transformed_data <- rfImpute(data.matrix(data_frame[, -1]), as.factor(data_frame[["severity"]]), iter=5, ntree=ntree)
  transformed_data[, 1] <- transformed_data[, 1]-1
  transformed_data %<>% 
    as.data.frame()
  names(transformed_data)[[1]] <- 'severity'
  transformed_data$severity <- as.factor(transformed_data$severity)
  transformed_data
}
```
## Data
```{r}
mood_data_train_class <- readRDS("mood_train.RDS")
#mood_data_test_class <- readRDS("mood_test.RDS")
# mood_data_test_full <- readRDS("mood_test_full.RDS")
```

imputing missing values

```{r}
mood_data_train_class_matrix <- impute_NAs(mood_data_train_class)
```

## Make task and learner

```{r}
severity_forest <- makeLearner("classif.randomForest")
severity_task <- makeClassifTask(data = mood_data_train_class_matrix, target = "severity")
```

## Tuning the random forest hyperparameters

```{r}
forest_param_space <- makeParamSet(
  makeIntegerParam("ntree", lower = 500, upper = 500), # fixing the number of trees to 500
  makeIntegerParam("mtry", lower = 6, upper = 12),
  makeIntegerParam("nodesize", lower = 1, upper = 5),
  makeIntegerParam("maxnodes", lower = 5, upper = 20)
)

random_search <- makeTuneControlRandom(maxit = 100)
cv_for_tuning <- makeResampleDesc("CV", iters = 5)


library(parallel)
library(parallelMap)
print(paste("Detected ", detectCores(), " cores", collapse = ""))

parallelStartSocket(cpus = detectCores())
tuned_forest_pars <- tuneParams(severity_forest, task = severity_task,
                              resampling = cv_for_tuning, 
                              par.set = forest_param_space,
                              control = random_search)
parallelStop()
tuned_forest_pars
```

## Train the final model with tuned parameters
```{r}
tuned_forest <- setHyperPars(severity_forest, par.vals = tuned_forest_pars$x)
tuned_forest_model <- train(tuned_forest, severity_task)
saveRDS(tuned_forest_model, "tuned_forest_model.RDS")
```

## Plotting the out-of-bag error
```{r}
forest_model_data <- getLearnerModel(tuned_forest_model)
res <- colnames(forest_model_data$err.rate)
plot(forest_model_data, col = 1:length(res), lty = 1:length(res))
legend("topright", res,
       col = 1:length(res),
       lty = 1:length(res))
```
We can see that once we hit 100 trees the error estimate stabilizes - this indicates that we have enough trees in our forest (we could have had fewer)

## Corss-validating the model building process (including hyperparameters)
```{r}
outer <- makeResampleDesc("CV", iters = 5)
forest_wrapper <- makeTuneWrapper("classif.randomForest",
                                 resampling = cv_for_tuning,
                                 par.set = forest_param_space,
                                 control = random_search)
parallelStartSocket(cpus = detectCores())
cv_with_tuning <- resample(forest_wrapper, severity_task, resampling = outer)
parallelStop()
cv_with_tuning
```
